# Supplementary material for: Ecological character displacement in the face of gene flow: Evidence from two species of nightingales
Source: BMC Evol Biol. 2011 May 24;11:138. doi: 10.1186/1471-2148-11-138 (PMC3121626; doi:10.1186/1471-2148-11-138)
Supplement: Additional file 1 — Geographic position and morphological measurements of individual samples. List of all analyzed nightingale individuals including information about their geographic position and morphological measurements. [file 1471-2148-11-138-S1.XLS]

## Sheet: List1
Supplementary Table 1. Geographic position and morphological measurements of individual samples.
								Bille			Tarsus	Wing	Body
Sample ID	Speciesa	Ageb	Regionc	Locality	Stated	geographic position		length	width	depth	lengthe	lengthe	massf
S0044	LM	6	A	Litomerice	CZ	50°32.374'N	14°06.263'E	16.7	4.4	4	27.1	86	23
S0045	LM	4	A	Litomerice	CZ	50°32.197'N	14°06.030'E	16.5	4	4	26.7	85	22.75
S0046	LM	5	A	Litomerice	CZ	50°32.196'N	14°06.064'E	17.1	4.3	4.1	28	85	24
S0047	LM	4	A	Litomerice	CZ	50°32.176'N	14°06.007'E	16.7	4	4	28.6	84	24.5
S0048	LM	4	A	Roudnice nad Labem	CZ	50°26.168'N	14°14.655'E	18	4.2	4	28.1	86	24.25
S0049	LM	4	A	Roudnice nad Labem	CZ	50°26.197'N	14°14.568'E	17	4.7	4.2	26.3	87	20.75
S0051	LM	4	A	Kyskovice	CZ	50°28.067'N	14°17.795'E	16.7	4	3.8	27.9	86	22
S0052	LM	4	A	Kyskovice	CZ	50°26.069'N	14°17.724'E	15.7	4.2	4.4	25.6	87	20.75
S0053	LM	5	A	Brzanky	CZ	50°27.962'N	14°18.526'E	17.3	4.5	4.1	28.8	81	21.5
S0054	LM	5	A	Brzanky	CZ	50°27.984'N	14°18.554'E	16.9	4.7	4.3	28.6	87	23.5
S0055	LM	4	A	Borek	CZ	50°12.170'N	14°39.477'E	16.1	4.2	4.3	28.2	87	25.25
S0056	LM	5	A	Novy Vestec	CZ	50°11.265'N	14°42.540'E	16.2	3.9	3.9	27.1	83	21
S0057	LM	4	A	Karany	CZ	50°10.509'N	14°44.943'E	15.7	4.4	4	26.8	86	22.75
S0058	LM	4	A	Karany	CZ	50°10.446'N	14°45.260'E	16.8	4.5	4.1	27.6	85	22.5
S0059	LM	4	A	Karany	CZ	50°10.446'N	14°45.260'E	16.6	4.3	4	27.7	86	21.5
S0060	LM	5	A	Lysa nad Labem	CZ	50°11.213'N	14°51.681'E	15.8	4.4	4	25.7	87	22.27
S0061	LM	5	A	Ostra	CZ	50°11.172'N	14°52.630'E	17.3	4.9	4.3	26.9	81	22.5
S0062	LM	4	A	Ostra	CZ	50°11.256'N	14°52.546'E	17	4.6	4.1	27.9	87	21.5
S0063	LM	4	A	Ostra	CZ	50°10.550'N	14°53.568'E	16.3	4.5	4	27.8	86	22
S0064	LM	4	A	Prevysov	CZ	50°08.368'N	15°24.463'E	16.6	4.5	4.4	27.6	85	22.25
S0065	LM	4	A	Prevysov	CZ	50°08.416'N	15°24.591'E	16	4.3	4.3	27.8	88	22.25
S0066	LM	4	A	Novy Bydzov	CZ	50°13.341'N	15°30.086'E	15.5	4.9	4.6	27.1	82	22.25
S0067	LM	4	A	Novy Bydzov	CZ	50°13.367'N	15°30.070'E	15.2	4.2	3.9	27.7	86	20.5
S0068	LM	4	A	Novy Bydzov	CZ	50°13.358'N	15°30.091'E	16.8	4.4	4.4	26.8	89	24.75
S0069	LM	5	A	Novy Bydzov	CZ	50°13.393'N	15°29.930'E	16.6	4.4	4	27.1	82	22.5
S0070	LM	4	A	Kopidlno	CZ	50°20.294'N	15°14.903'E	15.3	4.4	4	27.3	88	22
S0071	LM	4	A	Kopidlno	CZ	50°20.321'N	15°14.882'E	16.2	4.4	3.9	26.5	86	21.75
S0073	LM	6	A	Brezno	CZ	50°24.616'N	15°00.277'E	16.7	4.5	4.1	28.1	87	22.5
S0076	LM	5	A	Kolomuty	CZ	50°24.484'N	14°58.642'E	16.5	4.5	4.1	27.3	87	22
S0077	LM	6	A	Kolomuty	CZ	50°24.465'N	14°58.653'E	17.5	4.8	4.2	27.5	86	24
S0078	LM	5	A	Kilianow	PL	51°00.798'N	16°45.027'E	16.6	4.3	3.9	27.5	84	20.5
S0079	LM	5	A	Kilianow	PL	51°00.785'N	16°45.022'E	16.3	4.5	4.1	28.3	85	21.75
S0080	LM	6	A	Kilianow	PL	51°00.815'N	16°44.968'E	16.4	4.4	4	28.5	91	22.5
S0081	LM	5	A	Brzeg Dolny	PL	51°15.366'N	16°46.392'E	16.5	4.5	4.1	26.4	83	22
S0082	LM	4	A	Brzeg Dolny	PL	51°15.160'N	16°45.174'E	16.7	4.3	4.3	27.6	85	20.5
S0083	LM	5	A	Sestajovice	CZ	50°20.332'N	16°00.870'E	16	4.6	4	28.6	86	22.25
S0084	LM	6	S	Zakrzow	PL	51°25.129'N	17°28.802'E	16.5	4.7	4.3	27.7	86	20.75
S0085	LM	5	S	Uciechow	PL	51°34.307'N	17°35.586'E	17.9	4.5	4.2	28.1	86	21.75
S0086	LM	5	S	Przygodzice	PL	51°34.697'N	17°49.496'E	17.2	4.5	4.4	27.9	85	23
S0088	LM	6	S	Debnica	PL	51°34.361'N	17°47.653'E	17.2	4.4	4.2	26.8	88	21
S0089	LM	6	S	Debnica	PL	51°34.513'N	17°47.447'E	17.4	4.4	4	27	89	20.75
S0090	LM	4	S	Debnica	PL	51°34.275'N	17°47.240'E	17.2	4.7	4	27.7	88	22.75
S0091	LM	6	S	Debnica	PL	51°34.220'N	17°47.203'E	17.9	4.5	4.4	27.2	89	22.75
S0092	LM	4	S	Bonikow	PL	51°33.050'N	17°39.544'E	17.6	4.5	4.2	27.8	88	22.25
S0093	LM	4	S	Bonikow	PL	51°33.073'N	17°39.472'E	17.1	4.9	4.4	28.3	86	23.25
S0094	LM	4	S	Bonikow	PL	51°33.204'N	17°39.613'E	17.1	4.4	4.3	26.3	87	22.25
S0095	LM	4	S	Przygodzice	PL	51°35.301'N	17°49.082'E	16.7	4.9	4.2	27.1	86	23.5
S0096	LM	6	S	Przygodzice	PL	51°35.282'N	17°49.091'E	16.4	4.8	4.2	28.4	85	22.5
S0097	LL	4	S	Nowa Wes	PL	52°02.080'N	17°44.785'E	16.3	4.2	4.2	26.4	90	22.25
S0098	LM	4	S	Nowa Wes	PL	52°02.080'N	17°44.785'E	16.9	4.6	4.5	27.6	86	22.25
S0100	LM	6	S	Nowa Wes	PL	52°01.929'N	17°44.248'E	17.1	4.3	4.1	26.8	85	22
S0101	LL	5	S	Chocz	PL	51°58.537'N	18°51.481'E	17	4.9	4.2	29	88	27
S0102	LL	4	S	Chocz	PL	51°58.358'N	17°51.869'E	16.5	4.8	4.3	27.6	92	24.75
S0104	LL	4	S	Olobok	PL	51°38.097'N	18°04.685'E	15.5	4.7	4.4	26.3	89	25.5
S0105	LL	5	S	Olobok	PL	51°38.235'N	18°04.562'E	15.7	4.5	4.3	28	92	25.5
S0106	LM	6	S	Olobok	PL	51°38.194'N	18°04.481'E	15.3	4.1	4.7	27.9	87	21.5
S0107	LM	5	S	Olobok	PL	51°38.157'N	18°04.487'E	17	4.9	4.4	27.5	86	22.25
S0108	LL	5	S	Olobok	PL	51°38.389'N	18°04.167'E	16.2	4.6	4.3	26.4	87	25.25
S0109	LM	5	S	Olobok	PL	51°38.396'N	18°04.305'E	16.7	4.9	4.1	27.7	81	22
S0110	LM	6	S	Smitow	PL	51°40.449'N	18°06.631'E	17.3	5	5.1	28	88	24.75
S0111	LM	5	S	Smitow	PL	51°40.480'N	18°06.790'E	15.9	4.5	4	26.9	84	20.75
S0112	LM	6	S	Rumin	PL	52°11.979'N	18°10.150'E	17.8	4.3	4	28	87	22.25
S0113	LL	4	S	Babia	PL	52°10.788'N	18°05.423'E	17.1	4.6	4.1	27.3	97	27
S0114	LL	5	S	Barlogi	PL	52°11.176'N	18°02.797'E	16.3	4.3	4.5	28.9	91	27
S0115	LL	5	S	Barlogi	PL	52°11.446'N	18°02.108'E	17	4.6	3.9	28.2	91	28.75
S0116	LL	5	S	Barlogi	PL	52°11.313'N	18°03.145'E	15.6	4.3	4.3	27	89	27
S0117	LL	4	S	Barlogi	PL	52°11.359'N	18°03.228'E	16.2	4.7	4.8	27.7	93	26.25
S0118	LL	4	S	Barlogi	PL	52°11.418'N	18°01.582'E	17.2	4.9	4.5	28	93	25.75
S0119	LL	4	S	Barlogi	PL	52°11.696'N	18°01.630'E	16.3	4.5	4	27.1	90	23.25
S0120	LM/LL	4	S	Barlogi	PL	52°11.662'N	18°01.583'E	16.9	4.7	4.4	28.1	93	24.75
S0121	LL	4	S	Barlogi	PL	52°11.290'N	18°00.878'E	15.2	4.4	4.2	27.4	88	24.5
S0123	LL	4	S	Zagorow	PL	52°10.980'N	17°54.386'E	15.4	4.7	4	28.1	87	25.5
S0124	LL	4	S	Zagorow	PL	52°10.760'N	17°54.677'E	16.8	4.5	4.4	27.3	88	22.75
S0125	LL	5	S	Zagorow	PL	52°10.976'N	17°55.643'E	16.5	4.8	4.6	27.3	91	25.5
S0126	LL	4	S	Zagorow	PL	52°11.140'N	17°55.563'E	16.5	4.5	4.7	28.2	91	22.5
S0127	LM	5	S	Slomcyce	PL	52°19.064'N	17°52.596'E	17.1	4.8	4	27.2	85	21.75
S0128	LM	5	S	Czolnochow	PL	52°02.544'N	17°43.546'E	16.9	4.6	4.2	28.1	84	23.75
S0129	LM	5	S	Czolnochow	PL	52°02.522'N	17°43.552'E	16.8	4.3	4.2	27.8	85	22.75
S0130	LM	6	S	Czolnochow	PL	52°02.561'N	17°43.799'E	16.8	4.5	4.1	27.4	85	22.5
S0131	LL	5	S	Czolnochow	PL	52°02.527'N	17°43.781'E	16.2	5.1	4.4	27.9	92	25.75
S0132	LL	6	S	Czolnochow	PL	52°02.752'N	17°43.330'E	16.1	4.4	4.3	27.8	93	25.5
S0133	LL	5	S	Prusinow	PL	52°02.911'N	17°42.365'E	16.5	4.8	4.4	26.8	88	25
S0134	LL	6	S	Prusinow	PL	52°02.892'N	17°42.415'E	15.6	4.9	4.3	26.7	89	24.25
S0135	LM	5	S	Kretkow	PL	52°04.506'N	17°39.714'E	16.8	4.6	4.5	26.8	86	22.5
S0136	LM	4	S	Komorze Przybyslawskie	PL	52°07.297'N	17°38.585'E	16.2	4.5	4	26.8	86	22.5
S0137	LM	4	S	Komorze Przybyslawskie	PL	52°07.335'N	17°38.649'E	16.7	4.7	4.2	27.1	84	22.75
S0138	LM	6	S	Komorze Przybyslawskie	PL	52°07.335'N	17°38.649'E	15.7	4.3	4.1	27.7	84	21.25
S0139	LL	5	S	Pogorzelnica	PL	52°08.476'N	17°35.706'E	17.2	4.6	4.6	27.5	89	25.75
S0140	LL	5	S	Pogorzelnica	PL	52°08.493'N	17°35.762'E	15.9	4.6	4.2	26.6	89	23.25
S0141	LL	4	S	Pogorzelnica	PL	52°08.422'N	17°35.401'E	16.6	4.4	4.2	27.8	88	24
S0142	LL	5	S	Pogorzelnica	PL	52°08.341'N	17°35.475'E	15.8	4.2	4.2	28.5	90	27.25
S0143	LM	6	S	Pogorzelnica	PL	52°08.341'N	17°35.475'E	15.5	4.3	3.9	27	89	23
S0144	LM/LL	6	S	Sroda Wielkopolska	PL	52°13.775'N	17°14.019'E	16.3	4.6	4.2	28.1	88	25
S0146	LM	6	S	Sroda Wielkopolska	PL	52°13.789'N	17°13.910'E	16.2	4.4	4.2	27.6	87	20.75
S0147	LL	4	S	Radolin	PL	53°00.963'N	16°33.439'E	17.2	4.6	4.3	27.3	89	27.75
S0148	LL	4	S	Radolin	PL	53°00.981'N	16°33.541'E	17	4.1	4.6	27.4	93	28
S0149	LL	4	S	Radolin	PL	53°01.010'N	16°33.567'E	16.8	4.7	3.9	27.3	94	27.5
S0150	LL	4	S	Radolin	PL	53°01.108'N	16°33.649'E	16.8	4.6	3.9	26.8	93	27
S0151	LL	6	S	Radolin	PL	53°01.108'N	16°33.649'E	16.7	4.6	4.4	28	90	28.5
S0152	LL	6	S	Radolin	PL	53°01.251'N	16°33.778'E	17	4.6	4.4	27	90	28.25
S0153	LL	4	S	Ciszkowo	PL	52°52.893'N	16°26.147'E	16.4	4.5	4.3	26	93	26.75
S0154	LL	5	S	Ciszkowo	PL	52°52.802'N	16°27.141'E	16.2	4.5	4	27.8	90	26.75
S0155	LL	5	S	Czarnkow	PL	52°54.895'N	16°32.317'E	16.3	4.4	4	27.8	91	27.25
S0157	LL	4	S	Romanowo Dolne	PL	52°56.255'N	16°33.944'E	17.4	4.7	4.4	28.4	93	28.5
S0158	LM	5	S	Kuznica Czarkowska	PL	52°57.451'N	16°31.073'E	15.5	4.6	4.2	27.2	85	20
S0159	LM	4	S	Kuznica Czarkowska	PL	52°57.392'N	16°30.760'E	18	4.3	4.1	25.4	82	20.75
S0160	LM	6	S	Radolinek	PL	52°58.753'N	16°32.661'E	16.9	4.5	4.6	27.9	85	20.25
S0162	LL	4	S	Biala	PL	53°02.004'N	16°34.428'E	16.2	4.5	4.2	28.1	92	26.25
S0163	LL	4	S	Biala	PL	53°02.081'N	16°34.223'E	16.4	4.7	4.1	25.7	86	25.25
S0164	LL	4	S	Biala	PL	53°02.244'N	16°33.872'E	18.2	4.3	4.7	28.4	92	28.5
S0165	LL	4	S	Trzebicz	PL	52°49.547'N	15°45.824'E	17.6	4.2	4.2	27.8	92	27.25
S0166	LL	4	S	Trzebicz	PL	52°49.547'N	15°45.824'E	15.9	4.4	4.3	27.9	95	23.75
S0167	LM	6	S	Trzebicz	PL	52°49.641'N	15°45.867'E	16.7	4.5	4	28.7	85	22.75
S0168	LL	5	S	Trzebicz	PL	52°48.861'N	15°44.707'E	16	4.2	4.4	27.6	90	25.5
S0169	LL	5	S	Trzebicz	PL	52°48.412'N	15°44.102'E	17.7	4.8	4.3	28	90	26
S0170	LL	4	S	Trzebicz	PL	52°48.449'N	15°44.146'E	16.8	5.1	4.1	28.1	89	27.5
S0172	LM	6	S	Trzebicz	PL	52°47.599'N	15°42.244'E	16.5	4.4	3.8	26.7	86	22.75
S0173	LM	4	S	Trzebicz	PL	52°47.422'N	15°42.005'E	17	4.6	4	28.8	85	23.25
S0174	LM	6	S	Gosciniec	PL	52°47.140'N	15°39.543'E	17.6	4.4	4.1	27	88	22.75
S0176	LL	5	S	Gosciniec	PL	52°47.103'N	15°39.507'E	16.8	4.3	4.2	27.3	91	24.5
S0177	LL	6	S	Santok	PL	52°44.111'N	15°25.464'E	16.9	4.6	4	27.7	92	24.25
S0178	LL	4	S	Santok	PL	52°44.058'N	15°25.481'E	15.8	4.7	4.1	26.7	91	25
S0179	LL	4	S	Santok	PL	52°44.111'N	15°25.464'E	16.7	4.1	4.5	27.3	90	24.25
S0180	LL	4	S	Santok	PL	52°44.166'N	15°25.494'E	16.7	4.6	4.4	27.7	94	25.75
S0181	LL	5	S	Santok	PL	52°44.177'N	15°23.935'E	17.6	4	4.3	27.5	88	26.5
S0182	LM	4	S	Santok	PL	52°44.243'N	15°23.942'E	16.4	4.1	4.3	27.7	85	23.25
S0183	LM	4	S	Santok	PL	52°44.164'N	15°23.965'E	17.9	4.5	4.5	27.7	88	22.75
S0184	LM	6	S	Santok	PL	52°44.193'N	15°23.961'E	17.2	4.5	4.5	28.1	88	26.25
S0185	LM	6	S	Santok	PL	52°44.052'N	15°23.394'E	16.9	4.5	4.4	27.9	87	24.75
S0186	LM/LL	6	S	Koscian	PL	52°08.258'N	16°33.638'E	17.1	4.7	4	28.2	91	24.75
S0187	LM	4	S	Koscian	PL	52°08.258'N	16°33.709'E	16.5	4.8	4.1	27.1	86	23.75
S0188	LM	6	S	Koscian	PL	52°08.310'N	16°33.764'E	18.2	4.7	4.3	28.6	84	22.25
S0189	LM	4	S	Koscian	PL	52°07.531'N	16°37.246'E	17.8	4.4	4.1	27	86	24.75
S0190	LM	6	S	Koscian	PL	52°07.752'N	16°37.928'E	17.1	4.6	4.4	27.9	84	23.75
S0191	LM	4	S	Koscian	PL	52°07.671'N	16°37.957'E	17.4	4.7	4.2	27.5	84	21.5
S0192	LL	4	S	Witkowice	PL	52°19.929'N	20°14.849'E	16.6	4.7	3.9	27.7	90	23
S0193	LM	6	S	Witkowice	PL	52°19.900'N	20°14.850'E	16.9	4.1	4.1	27.2	89	20.75
S0194	LL	4	S	Witkowice	PL	52°19.882'N	20°14.859'E	16.8	4.9	4.4	26.2	94	25
S0195	LL	5	A	Lipa	PL	52°44.974'N	21°06.621'E	16.1	5	4	25.7	88	24.25
S0196	LL	6	A	Lipa	PL	52°44.763'N	21°06.627'E	16.1	4.6	4	27.5	90	23
S0197	LL	4	A	Gnojno	PL	52°46.789'N	21°08.524'E	16.8	4.5	4.4	27.7	91	23.5
S0198	LL	6	A	Gnojno	PL	52°46.789'N	21°08.524'E	17.4	4.7	4.3	27.4	91	25.25
S0199	LL	5	A	Gnojno	PL	52°46.945'N	21°08.531'E	17.1	4.5	4.4	27.6	88	25.75
S0200	LL	6	A	Gnojno	PL	52°46.945'N	21°08.531'E	16.4	4.6	4.3	27.6	89	26.25
S0201	LL	5	A	Gnojno	PL	52°46.945'N	21°08.531'E	16.2	4.7	4.3	26.6	88	23
S0202	LL	4	A	Gnojno	PL	52°46.912'N	21°08.631'E	16.9	4.1	4.1	27.5	91	24.5
S0203	LL	5	A	Gnojno	PL	52°46.241'N	21°07.975'E	17.6	4.7	4.4	26.9	90	23.5
S0204	LL	5	A	Gnojno	PL	52°46.301'N	21°08.077'E	16.9	4.7	4.2	28.3	92	25.25
S0205	LL	4	A	Nozewo	PL	53°01.823'N	21°30.214'E	15.5	4.9	4.8	26.5	91	24.75
S0206	LL	5	A	Nozewo	PL	53°01.756'N	21°30.335'E	15.6	4.8	4.3	26.5	89	22.25
S0207	LL	4	A	Nozewo	PL	53°01.923'N	21°30.265'E	17.7	4.9	4.6	27.9	93	26
S0208	LL	4	A	Teodorowo	PL	53°07.031'N	21°38.518'E	17.3	4.7	4.3	26.4	95	24.5
S0209	LL	6	A	Teodorowo	PL	53°07.031'N	21°38.518'E	15.7	4.8	4.7	28.5	89	24.75
S0210	LL	6	A	Teodorowo	PL	53°07.031'N	21°38.518'E	16.5	4.8	4.3	26.7	89	23
S0211	LL	4	A	Laskowiec	PL	53°07.915'N	21°40.806'E	16.3	4.5	4.4	26.9	94	26.75
S0212	LL	5	A	Laskowiec	PL	53°07.915'N	21°40.806'E	17	4.4	4.6	28.8	89	25
S0213	LL	4	A	Laskowiec	PL	53°07.826'N	21°40.811'E	16.7	4.9	4.7	27.5	96	25.25
S0214	LL	4	A	Wizna	PL	53°11.990'N	22°24.588'E	17	4.7	4.8	27.3	95	23.75
S0215	LL	5	A	Wizna	PL	53°09.762'N	22°23.974'E	16.4	4.6	4.1	27.5	93	25.25
S0216	LL	4	A	Wizna	PL	53°09.362'N	22°24.501'E	17.6	4.9	4.9	29.8	94	26
S0217	LL	4	A	Wizna	PL	53°09.272'N	22°24.531'E	16.8	4.5	4.6	26	91	28.5
S0218	LL	4	A	Wizna	PL	53°09.272'N	22°24.531'E	16.9	4.7	4.7	27.7	92	28.5
S0219	LL	6	A	Wizna	PL	53°09.250'N	22°24.690'E	17.4	4.5	4.3	27.8	93	24.75
S0220	LL	6	A	Wizna	PL	53°09.203'N	22°25.579'E	17.9	4.4	4.6	28.5	91	30.5
S0221	LL	5	A	Grajewo	PL	53°38.712'N	22°29.157'E	17.7	4.3	4.7	27.6	88	24.25
S0222	LL	4	A	Sojczyn Gradowy	PL	53°35.038'N	22°36.211'E	15.7	4.7	4.3	28	91	24
S0223	LL	6	A	Sojczyn Gradowy	PL	53°35.056'N	22°36.164'E	15.3	4.5	4.3	26.5	90	25
S0224	LL	4	A	Sojczyn Gradowy	PL	53°35.061'N	22°36.733'E	16.3	4.6	4.2	27.4	94	28.75
S0225	LL	4	A	Sojczyn Gradowy	PL	53°35.007'N	22°36.825'E	18	4.9	4.7	27.5	89	27.25
S0226	LL	5	A	Sojczyn Gradowy	PL	53°34.887'N	22°36.196'E	16	4.4	4.3	28.2	90	28.5
S0227	LL	4	A	Szczebra	PL	53°54.987'N	22°58.666'E	16.6	4.5	4.2	28.1	91	26
S0228	LL	4	A	Smolniki	PL	54°16.503'N	22°54.669'E	16.2	4.7	4.2	27.7	92	27.5
S0229	LL	5	A	Juryzdyka	PL	53°58.727'N	22°57.442'E	16.9	4.5	4.3	28.7	92	26
a LM, L. megarhynchos; LL, L. luscinia; LM/LL, hybrid
b Age according to the Euring exchange-code
c A, allopatry; S, sympatry
d CZ, Czech Republic; PL, Poland
e All measurements are shown in mm
f Body mass (g)
